# Supplementary material for: Towards Greener Polymers: Poly(octamethylene itaconate-co-succinate) Synthesis Parameters
Source: Polymers (Basel). 2025 Aug 14;17(16):2220. doi: 10.3390/polym17162220 (PMC12390383; doi:10.3390/polym17162220)
Supplement: Supplementary file 1 [file polymers-17-02220-s001.zip]

Archive with 1 entries (1 files):
- polymers-3786998-supplementary.pdf
